# Supplementary material for: Cdc48/p97 promotes degradation of aberrant nascent polypeptides bound to the ribosome
Source: eLife. 2013 Jan 22;2:e00308. doi: 10.7554/eLife.00308 (PMC3552423; doi:10.7554/eLife.00308)
Supplement: Supplementary file 1. — Yeast strains and plasmids used in this study. DOI: http://dx.doi.org/10.7554/eLife.00308.016 [file elife00308s001.xlsx]

## Sheet: Yeast strains
Yeast strains used in this study
Strain	Genotype	Source
RJD360	can1‐100, leu2‐3,‐112, his3‐11,‐15, trp1‐1, ura3‐1, ade2‐1, a	This Laboratory
RJD3411	cdc48‐3, leu2‐3, his3‐11,‐15, trp1‐1, ura3‐1, ade2‐1, a	This Laboratory
RJD4614	his3∆1, leu2∆0, met15∆0, ura3∆0, a	Open Biosystems
RJD2547	his3∆1, leu2∆0, met15∆0, ura3∆0, ufd2::KANMX, a	Open Biosystems
RJD2759	his3∆1, leu2∆0, met15∆0, ura3∆0, ubr1::KANMX, a	Open Biosystems
RJD3176	his3∆1, leu2∆0, met15∆0, ura3∆0,ubx2::KANMX, a	Open Biosystems
RJD5400	his3∆1, leu2∆0, met15∆0, ura3∆0, ltn1::KANMX, a	Open Biosystems
RJD5552	his3∆1, leu2∆0, met15∆0, ura3∆0, ubx4::KANMX, ubx6::KANMX, a	This Study
RJD5901	upf1::URA3	Matthew Sachs
RJD5912	his3, leu2, ura3, ltn1::KANMX, cdc48‐3, a	This Study
RJD5948	ura3, leu2, his3, trp, ubr1::KANMX, cdc48‐3, a	This Study
RJD2586	his4‐519, ura3‐52, ade1‐100, leu2‐3, 112, ufd1‐1, a	Erica Johnson
RJD2589	ura3‐52, leu2∆1, trp1∆63, npl4‐1, a	Pam Silver
RJD3092	his3‐∆200, leu2‐3,112 lys2‐801, trp1‐1, ura3‐52, cdc48‐6, alpha	Mark Hochstrasser
RJD3264	his3‐∆200 leu2‐3,112, lys2‐801, trp1‐1, ura3‐52, gal2, ufd1‐2	Mark Hochstrasser
RJD5419	his, ura, leu, ubr1::HIS , a	Alexander Varshavsky
RJD5420	his, ura, leu, ubr2::HIS , a	Alexander Varshavsky
RJD5494	his3∆1, leu2∆0, met15∆0, ura3∆0, RPL18B::RPL18B‐TAP‐HISMX, a	Open Biosystems
RJD4966	cdc48‐3, leu2‐3, his3‐11,‐15, trp1‐1, ura3‐1, pGAL‐CDC48‐HIS6‐V5[URA], a	This Study
RJD4967	cdc48‐3, leu2‐3, his3‐11,‐15, trp1‐1, ura3‐1, pGAL‐cdc48Q2‐HIS6‐V5[URA], a	This Study
RJD5602	cdc48‐3, ura3, leu2, RPL18B::RPL18B‐TAP‐HisMX, a	This Study
RJD5685	leu2, ura3, RPL18B::RPL18B‐TAP‐HISMX, ufd1‐2, a	This Study
RJD5688	his3∆1, leu2∆0, met15∆0, ura3∆0, ubx2::KANMX, RPL18B:: RPL18B‐TAP‐HIS3MX, alpha	This Study
RJD5743	his3∆1, leu2∆0, met15∆0, ura3∆0, RPL18B::RPL18B‐TAP‐HISMX, ufd2::KANMX, alpha	This Study
RJD5792	his3∆1, leu2∆0, met15∆0, ura3∆0, ubx4::KANMX, ubx6::KANMX, RPL18B::RPL18B‐TAP‐HISMX, a	This Study
RJD5794	ura3, leu2, trp1, npl4‐1, RPL18B::RPL18B‐TAP‐HISMX, a	This Study
RJD5512	can1‐100, leu2‐3,‐112, his3‐11,‐15, trp1‐1 ,ura3‐1, ade2‐1, [pGPDpURA3GFP‐K0‐ 2AFlag‐HIS3], a	This Study
RJD5514	can1‐100, leu2‐3,‐112, his3‐11,‐15, trp1‐1 ,ura3‐1, ade2‐1, [pGPDpURA3GFP‐NS‐ 2AFlag‐HIS3], a	This Study
RJD5517	can1‐100, leu2‐3,‐112, his3‐11,‐15, trp1‐1 ,ura3‐1, ade2‐1, cdc48‐3, [pGPDpURA3GFP‐NS‐2AFlag‐HIS3], a	This Study
RJD5520	his3∆1, leu2∆0, met15∆0, ura3∆0, ltn1::KANMX, [pGPDpURA3GFP‐NS‐2AFlag‐ HIS3], a	This Study
RJD5526	his3∆1, leu2∆0, met15∆0, ura3∆0, [pGPDpURA3GFP‐NS‐2AFlag‐HIS3], a	This Study
RJD5535	ura, leu, ubr1::HIS , [pGPDpURA3GFP‐NS‐2AFlag‐HIS3], a	This Study
RJD5537	ura, leu, ubr2::HIS , [pGPDpURA3GFP‐NS‐2AFlag‐HIS3], a	This Study
RJD5539	ura3‐52, leu2∆1, trp1∆63, npl4‐1, [pGPDpURA3GFP‐NS‐2AFlag‐HIS3], a	This Study
RJD5541	his4‐519, ura3‐52, ade1‐100, leu2‐3, 112, ufd1‐1, [pGPDpURA3GFP‐NS‐2AFlag‐ HIS3], a	This Study
RJD5547	his3∆1, leu2∆0, met15∆0, ura3∆0, ubx2::KANMX, [pGPDpURA3GFP‐NS‐2AFlag‐ HIS3], a	This Study
RJD5549	his3∆1, leu2∆0, met15∆0, ura3∆0, ufd2::KANMX, [pGPDpURA3GFP‐NS‐2AFlag‐ HIS3], a	This Study
RJD5601	his3‐∆200 leu2‐3,112 ura3‐52 lys2‐801 trp1‐1 gal2 ufd1‐2, [pGPDpURA3GFP‐NS‐ 2AFlag‐HIS3], a	This Study
RJD5963	can1‐100, leu2‐3,‐112, his3‐11,‐15, trp1‐1, ura3‐1, ade2‐1, [pGAL‐ProteinA‐ nonstop‐PGK3'‐UTR‐URA3], a	This Study
RJD5964	cdc48‐3, leu2‐3, his3‐11,‐15, trp1‐1, ura3‐1, [pGAL‐ProteinA‐nonstop‐PGK3’UTR‐ URA3], a	This Study
RJD5965	his3∆1, leu2∆0, met15∆0, ura3∆0, ltn1::KANMX, [pGAL‐ProteinA‐nonstop‐ PGK3’UTR‐URA3], a	This Study
RJD5967	his3∆1, leu2∆0, met15∆0, ura3∆0, ski7::KANMX, [pGAL‐ProteinA‐nonstop‐ PGK3’UTR‐URA3], a	This Study
RJD5968	cim3‐1, ura3‐52 leu2Δ1 his3Δ200, [pGAL‐ProteinA‐nonstop‐PGK3’UTR‐URA3], a	This Study
RJD5970	his3∆1, leu2∆0, met15∆0, ura3∆0, [pGAL‐ProteinA‐nonstop‐PGK3’UTR‐URA3]. a	This Study
RJD5966	his3∆1, leu2∆0, met15∆0, ura3∆0, dom34::KANMX, [pGAL‐ProteinA‐nonstop‐ PGK3’UTR‐URA3], a	This Study
RJD5426	can1‐100, leu2‐3,‐112, his3‐11,‐15, trp1‐1 ,ura3‐1, ade2‐1, gnd1::gnd1(aa368)‐ HA3‐HIS3, a	This Study
RJD5641	his3∆1, leu2∆0, met15∆0, ura3∆0, gnd1::gnd1(aa368)‐HA‐HIS3MX, a	This Study
RJD5724	cdc48‐3, leu2‐3, his3‐11,‐15, trp1‐1, ura3‐1, gnd1::gnd1(aa368)‐HA3‐HIS3MX, a	This Study
RJD5727	his3‐∆200 leu2‐3,112 ura3‐52 lys2‐801 trp1‐1 gal2 ufd1‐2, gnd1::gnd1(aa368)‐ HA3‐HISMX, a	This Study
RJD5758	his3∆1, leu2∆0, met15∆0, ura3∆0, ltn1::KANMX, gnd1::gnd1(aa368)‐HA3‐HISMX, a	This Study
RJD5768	his3∆1, leu2∆0, met15∆0, ura3∆0, ubr1::KANMX, gnd1::gnd1(aa368)‐HA3‐ HISMX, a	This Study
RJD5951	upf1::URA3, gnd1::gnd1(aa368)‐HA‐HIS3MX, a	This Study

## Sheet: Plasmids
Plasmids used in this study
Plasmid	Relevant Vector	Source
RDB1939	pYCNT‐pGAL‐CDC48‐HIS6‐V5‐URA	Yihong Ye
RDB1940	pYCNT‐pGAL‐cdc48Q2‐HIS6‐V5‐URA	Yihong Ye
RDB2632	pGPDpURA3GFP‐NS‐2AFLAG‐HIS3	Claudio Joazeiro
RDB2631	pGPDpURA3GFP‐K0‐2AFLAG‐HIS3	Claudio Joazeiro
RDB2627	pGAL‐ProteinA‐nonstop‐PGK3'‐UTR‐URA3	Ambro VanHoof
RDB2653	pHDM‐G	John Gray
RDB2654	pCAG4‐RTR2	John Gray
RDB2655	pCAGG‐HIVgpco	John Gray
RDB2792	pTRIPZ‐NS	This Laboratory
RDB2793	pTRIPZ‐V1 (P97)	This Laboratory
